# Supplementary material for: Wing Shape Variation between Terrestrial and Coastal Populations of the Invasive Box Tree Moth, Cydalima perspectalis, in Croatia
Source: Animals (Basel). 2023 Sep 28;13(19):3044. doi: 10.3390/ani13193044 (PMC10571768; doi:10.3390/ani13193044)
Supplement: Supplementary file 1 [file animals-13-03044-s001.zip]

Archive with 1 entries (1 files):
- animals-2587126-supplementary.txt
