# Supplementary material for: Wing Shape Variation between Terrestrial and Coastal Populations of the Invasive Box Tree Moth, Cydalima perspectalis, in Croatia
Source: Animals (Basel). 2023 Sep 28;13(19):3044. doi: 10.3390/ani13193044 (PMC10571768; doi:10.3390/ani13193044)
Supplement: Supplementary file 1 [file animals-13-03044-s001.zip › animals-2587126-supplementary.txt]

	ProcCoord1	ProcCoord2	ProcCoord3	ProcCoord4	ProcCoord5	ProcCoord6	ProcCoord7	ProcCoord8	ProcCoord9	ProcCoord10	ProcCoord11	ProcCoord12	ProcCoord13	ProcCoord14	ProcCoord15	ProcCoord16	ProcCoord17	ProcCoord18	ProcCoord19	ProcCoord20	ProcCoord21	ProcCoord22	ProcCoord23	ProcCoord24	ProcCoord25	ProcCoord26	ProcCoord27	ProcCoord28
ProcCoord1	7.125990481861195E-5	1.0471696367040797E-5	3.754495490640144E-5	1.2116679031426604E-5	-3.061071219714142E-7	1.4121733008959079E-5	-4.354986074192685E-5	-2.7922100739977812E-6	-6.153459189088229E-5	-6.641991353386346E-6	-8.335482041135623E-5	9.190451229114102E-6	7.68297848698109E-5	5.463030597890883E-6	5.281218995346312E-5	5.252798878480358E-7	2.646946692499985E-5	-2.3980995572784828E-6	1.187592652693367E-5	-4.947675055709605E-6	-1.0285598656195732E-6	-1.1228369523118808E-6	-1.54592419812487E-5	3.240642387587864E-7	-2.896784965878635E-5	-9.85903225470894E-6	-4.25911963284289E-5	-2.445108911364535E-5
ProcCoord2	1.0471696367040797E-5	7.762629467878122E-5	6.127204357640014E-6	3.8876795478982075E-5	3.0441214065921846E-6	5.070546774269508E-5	-7.590578203445322E-6	-6.095394504616901E-6	-1.8566921917686314E-5	-1.6306761825254346E-5	-1.4485106564780084E-5	-1.5586679365693546E-5	1.6265220116323264E-4	7.401352280547885E-5	1.0542716832730941E-4	5.049763576391204E-5	4.3961738223984466E-5	1.81870206045069E-5	1.9270366116640195E-6	-1.0543853698036102E-5	-3.116920658166407E-5	-2.8984278914721792E-5	-6.732634795478238E-5	-5.332008087068961E-5	-9.591986460737016E-5	-7.739239702252501E-5	-9.855314062773621E-5	-1.0167729087281796E-4
ProcCoord3	3.754495490640144E-5	6.127204357640014E-6	4.8542142423884735E-5	1.0300224543502235E-5	4.7799694530323795E-6	5.256682989017066E-6	-3.536214387203194E-5	-5.944562304460236E-6	-5.5103527826717525E-5	-1.1174549358211965E-5	-5.7141029667986825E-5	2.1125856347958688E-7	3.716535911733696E-5	-1.4072095326373672E-5	3.294788647906766E-5	-2.283642378459576E-6	2.2275056413909374E-5	-1.0528846647119866E-7	1.2082970424140848E-5	4.817125898758578E-6	4.03497166251616E-6	5.882627993937663E-6	-7.939845168176704E-6	8.546810842614102E-6	-1.8466600264472364E-5	1.6054897460208948E-6	-2.5360164080903396E-5	-9.167287100993125E-6
ProcCoord4	1.2116679031426604E-5	3.8876795478982075E-5	1.0300224543502235E-5	6.039102738166385E-5	9.546715048768446E-6	3.540343617312888E-5	-1.2353296469268884E-5	-1.457857525386196E-5	-2.6466305194070113E-5	-2.5611025584010678E-5	-3.3397904086693853E-6	-2.443855289284601E-5	1.1482239670700739E-4	4.261169842920157E-5	7.545727814686671E-5	3.598143129015934E-5	3.206946442753228E-5	1.5781232990116936E-5	5.753285898753776E-7	-3.263992178012944E-6	-2.021195824735272E-5	-1.9146115136283045E-5	-4.6437245458142685E-5	-3.242746455160292E-5	-6.837573826641315E-5	-4.689084482466343E-5	-7.770375245106268E-5	-6.268905132197057E-5
ProcCoord5	-3.061071219714142E-7	3.0441214065921846E-6	4.7799694530323795E-6	9.546715048768446E-6	1.278861949349215E-4	5.641841078003944E-7	-6.796257215720903E-5	-1.3191204938976786E-5	-6.484288312659335E-5	-1.350720529455215E-5	-8.294758661974122E-5	-4.183067128213358E-6	4.183547499629974E-5	-5.033677278644857E-6	2.7673556805238056E-5	-5.123395365558951E-8	1.706984078100595E-5	-1.9657075676873318E-6	9.694865486526559E-6	-9.240189692762351E-7	7.020288575536209E-6	1.5194144437658215E-6	-1.4199001790328916E-6	6.501003387635641E-6	-3.9886169647891725E-6	8.199564902113658E-6	-1.4492524863223179E-5	9.481111834330475E-6
ProcCoord6	1.4121733008959079E-5	5.070546774269508E-5	5.256682989017066E-6	3.540343617312888E-5	5.641841078003944E-7	7.174324509153586E-5	-9.583927138053865E-6	-2.5951426346974145E-6	-1.622339137192086E-5	-1.3537026237173539E-5	-1.4643913246843301E-5	-1.363144836992666E-5	1.580524595552767E-4	7.485273654228774E-5	1.0026328749681979E-4	4.5068043397894954E-5	4.129039048900928E-5	1.3676268107766288E-5	-1.312051839459623E-6	-1.0923877997618388E-5	-2.9574076020506945E-5	-2.991578334402464E-5	-6.255290411074668E-5	-5.188946585406836E-5	-9.037792758731133E-5	-7.487029689789458E-5	-9.528054633203995E-5	-9.408615571990451E-5
ProcCoord7	-4.354986074192685E-5	-7.590578203445322E-6	-3.536214387203194E-5	-1.2353296469268884E-5	-6.796257215720903E-5	-9.583927138053865E-6	1.1685050101536382E-4	7.694106404275993E-6	9.033611321015777E-5	6.392498831086052E-6	8.335289793882576E-5	-8.5088538978582E-6	-7.518791105472103E-5	-2.7585759196380124E-5	-4.8558141254915146E-5	-1.627670451167382E-5	-2.606772763178534E-5	-3.5619820243131264E-6	-1.3632904934564386E-5	5.192760243913662E-6	-6.478250804425268E-6	9.539518510667051E-6	4.080129071157519E-6	1.0146554789512127E-5	6.571607020445284E-6	1.9163594873310705E-5	1.5608264195629E-5	2.7332067788227785E-5
ProcCoord8	-2.7922100739977812E-6	-6.095394504616901E-6	-5.944562304460236E-6	-1.457857525386196E-5	-1.3191204938976786E-5	-2.5951426346974145E-6	7.694106404275993E-6	2.9980225798505898E-5	1.184356054166085E-5	2.5153208716483734E-5	6.371548676003809E-6	2.3275748261729717E-5	1.0284527126363574E-5	8.47870512825676E-6	9.059222184618605E-6	-1.7497557957276435E-6	2.7435495568414974E-6	-2.947078762376475E-6	-7.583516995301351E-7	-7.641525948438308E-6	-2.3047310124766445E-6	-9.734151149561507E-6	-5.36352378138582E-6	-1.2399044202680405E-5	-8.269096043319128E-6	-1.4588716098469132E-5	-9.372834635617761E-6	-1.4558503554546636E-5
ProcCoord9	-6.153459189088229E-5	-1.8566921917686314E-5	-5.5103527826717525E-5	-2.6466305194070113E-5	-6.484288312659335E-5	-1.622339137192086E-5	9.033611321015777E-5	1.184356054166085E-5	1.606527363066101E-4	2.1356230617011517E-5	1.30686283925055E-4	-8.543416051736995E-6	-1.136222181456187E-4	-3.834833335385541E-5	-7.914063857241972E-5	-3.479376147074821E-5	-3.972506017498932E-5	-1.3572102434520255E-5	-1.9864928479173386E-5	4.627879215977571E-6	-6.828724553423982E-6	1.259939974096401E-5	1.1216032921767686E-5	1.684178827708125E-5	1.995646696038731E-5	3.4664848723660666E-5	2.7814939445839594E-5	5.4580524678182014E-5
ProcCoord10	-6.641991353386346E-6	-1.6306761825254346E-5	-1.1174549358211965E-5	-2.5611025584010678E-5	-1.350720529455215E-5	-1.3537026237173539E-5	6.392498831086052E-6	2.5153208716483734E-5	2.1356230617011517E-5	3.7983310773338885E-5	1.181572648844214E-5	2.791223400520206E-5	-1.8622320457561216E-5	-2.0274175423803218E-7	-1.2177436137051462E-5	-1.1237738376386273E-5	-7.436871879623923E-6	-8.536725202407082E-6	-1.9300471933634497E-6	-6.627015727264835E-6	2.3677228020194874E-6	-5.423710878555119E-6	7.23568981508405E-6	-3.684112133209125E-6	1.0611556305563495E-5	-3.675802000472377E-6	1.1710996814543863E-5	3.7939062239465505E-6
ProcCoord11	-8.335482041135623E-5	-1.4485106564780084E-5	-5.7141029667986825E-5	-3.3397904086693853E-6	-8.294758661974122E-5	-1.4643913246843301E-5	8.335289793882576E-5	6.371548676003809E-6	1.30686283925055E-4	1.181572648844214E-5	2.883774321802641E-4	-3.7970224152052745E-5	-1.4372960273886917E-4	-6.562797503256382E-5	-8.959703469673683E-5	-3.847784561632274E-5	-4.6270307448912394E-5	-1.0641296745299894E-5	-2.3287718538475558E-5	1.4306339547361334E-5	-1.3685468388502373E-5	2.0976089084547543E-5	-8.615418671843231E-7	2.7735552611933093E-5	1.678856646021997E-5	4.141618736529302E-5	2.166992987339934E-5	6.256470799294973E-5
ProcCoord12	9.190451229114102E-6	-1.5586679365693546E-5	2.1125856347958688E-7	-2.443855289284601E-5	-4.183067128213358E-6	-1.363144836992666E-5	-8.5088538978582E-6	2.3275748261729717E-5	-8.543416051736995E-6	2.791223400520206E-5	-3.7970224152052745E-5	6.105597527649448E-5	4.5920820594945324E-6	1.1256797350800762E-5	9.33660579754743E-6	-3.6869075595128926E-6	7.508536417842218E-6	-5.300793467232844E-6	3.319181766347359E-6	-8.62682709798263E-6	4.7134283783985644E-6	-9.27023619821698E-6	7.210765311568581E-6	-1.0285418972527837E-5	7.772079575029665E-6	-1.4946515684074273E-5	5.351172131039478E-6	-1.7727375286213352E-5
ProcCoord13	7.68297848698109E-5	1.6265220116323264E-4	3.716535911733696E-5	1.1482239670700739E-4	4.183547499629974E-5	1.580524595552767E-4	-7.518791105472103E-5	1.0284527126363574E-5	-1.136222181456187E-4	-1.8622320457561216E-5	-1.4372960273886917E-4	4.5920820594945324E-6	5.791529456177642E-4	2.399989661823169E-4	3.353255894330652E-4	1.4386624379640234E-4	1.1020490681155424E-4	3.255314689962686E-5	-2.315107955242594E-5	-6.141876507658424E-5	-1.0463719435353361E-4	-1.1160657065098571E-4	-1.923966146538012E-4	-1.6862711327297712E-4	-2.60015606720588E-4	-2.2581082298283786E-4	-2.6777383362627414E-4	-2.807364310487727E-4
ProcCoord14	5.463030597890883E-6	7.401352280547885E-5	-1.4072095326373672E-5	4.261169842920157E-5	-5.033677278644857E-6	7.485273654228774E-5	-2.7585759196380124E-5	8.47870512825676E-6	-3.834833335385541E-5	-2.0274175423803218E-7	-6.562797503256382E-5	1.1256797350800762E-5	2.399989661823169E-4	2.3023145170562447E-4	1.2897976714566626E-4	1.0505543457306718E-4	3.8631908547354134E-5	1.6167452898256627E-5	-5.853106887600642E-6	-5.3887814073162025E-5	-2.927870073330273E-5	-8.691522845147566E-5	-5.601826136186322E-5	-1.182808588798945E-4	-8.466116740029512E-5	-1.4099313545806356E-4	-8.659459590234975E-5	-1.623880208161389E-4
ProcCoord15	5.281218995346312E-5	1.0542716832730941E-4	3.294788647906766E-5	7.545727814686671E-5	2.7673556805238056E-5	1.0026328749681979E-4	-4.8558141254915146E-5	9.059222184618605E-6	-7.914063857241972E-5	-1.2177436137051462E-5	-8.959703469673683E-5	9.33660579754743E-6	3.353255894330652E-4	1.2897976714566626E-4	2.414295173846875E-4	8.373913117343978E-5	9.898587872789226E-5	2.8537553323986898E-5	-5.757111739252796E-7	-2.4201924132282655E-5	-6.30678924558809E-5	-6.34694791203589E-5	-1.3272322883573672E-4	-1.0432708476145837E-4	-1.8220503801276233E-4	-1.4917613068208155E-4	-1.9330693378103732E-4	-1.8744795876302086E-4
ProcCoord16	5.252798878480358E-7	5.049763576391204E-5	-2.283642378459576E-6	3.598143129015934E-5	-5.123395365558951E-8	4.5068043397894954E-5	-1.627670451167382E-5	-1.7497557957276435E-6	-3.479376147074821E-5	-1.1237738376386273E-5	-3.847784561632274E-5	-3.6869075595128926E-6	1.4386624379640234E-4	1.0505543457306718E-4	8.373913117343978E-5	9.284012809228072E-5	2.651574162467265E-5	2.7239255729653577E-5	-4.175434409622326E-6	-2.30541909973194E-5	-2.0457353998799547E-5	-5.005820781149922E-5	-3.855537143496544E-5	-7.468679513306004E-5	-5.3522551003529045E-5	-9.04268248919469E-5	-4.605249770458716E-5	-1.0178150828151474E-4
ProcCoord17	2.646946692499985E-5	4.3961738223984466E-5	2.2275056413909374E-5	3.206946442753228E-5	1.706984078100595E-5	4.129039048900928E-5	-2.606772763178534E-5	2.7435495568414974E-6	-3.972506017498932E-5	-7.436871879623923E-6	-4.6270307448912394E-5	7.508536417842218E-6	1.1020490681155424E-4	3.8631908547354134E-5	9.898587872789226E-5	2.651574162467265E-5	7.271897166577802E-5	1.4318861698937286E-5	2.199539641881828E-5	3.6416145133127923E-6	-1.4929757166986492E-5	-1.5307296912693956E-5	-5.644536547506714E-5	-3.5612652729363504E-5	-8.628703683433995E-5	-6.406394646670774E-5	-9.999426301187807E-5	-8.82610375110959E-5
ProcCoord18	-2.3980995572784828E-6	1.81870206045069E-5	-1.0528846647119866E-7	1.5781232990116936E-5	-1.9657075676873318E-6	1.3676268107766288E-5	-3.5619820243131264E-6	-2.947078762376475E-6	-1.3572102434520255E-5	-8.536725202407082E-6	-1.0641296745299894E-5	-5.300793467232844E-6	3.255314689962686E-5	1.6167452898256627E-5	2.8537553323986898E-5	2.7239255729653577E-5	1.4318861698937286E-5	3.52247956919935E-5	1.7736030385694404E-6	8.719624338803558E-6	-6.504137005752248E-6	-1.0764975415806815E-5	-1.335140038672098E-5	-2.7216162066632953E-5	-1.7220901085755407E-5	-3.752100355351776E-5	-7.862249687321683E-6	-4.2708911893122914E-5
ProcCoord19	1.187592652693367E-5	1.9270366116640195E-6	1.2082970424140848E-5	5.753285898753776E-7	9.694865486526559E-6	-1.312051839459623E-6	-1.3632904934564386E-5	-7.583516995301351E-7	-1.9864928479173386E-5	-1.9300471933634497E-6	-2.3287718538475558E-5	3.319181766347359E-6	-2.315107955242594E-5	-5.853106887600642E-6	-5.757111739252796E-7	-4.175434409622326E-6	2.199539641881828E-5	1.7736030385694404E-6	3.6717076479320924E-5	6.459408373566911E-6	2.264380303669779E-5	9.490639175477161E-6	5.3349827357238594E-6	8.752438380896747E-6	-1.4084911094322556E-5	-3.002808933883751E-6	-2.574776733527487E-5	-1.526583497293705E-5
ProcCoord20	-4.947675055709605E-6	-1.0543853698036102E-5	4.817125898758578E-6	-3.263992178012944E-6	-9.240189692762351E-7	-1.0923877997618388E-5	5.192760243913662E-6	-7.641525948438308E-6	4.627879215977571E-6	-6.627015727264835E-6	1.4306339547361334E-5	-8.62682709798263E-6	-6.141876507658424E-5	-5.3887814073162025E-5	-2.4201924132282655E-5	-2.30541909973194E-5	3.6416145133127923E-6	8.719624338803558E-6	6.459408373566911E-6	3.768893073833637E-5	7.436855674967559E-6	2.687710805399994E-5	8.854990782901042E-6	2.128811078648302E-5	1.4720801075420827E-5	1.575559438556055E-5	2.1434607907672543E-5	1.4239729414651359E-5
ProcCoord21	-1.0285598656195732E-6	-3.116920658166407E-5	4.03497166251616E-6	-2.021195824735272E-5	7.020288575536209E-6	-2.9574076020506945E-5	-6.478250804425268E-6	-2.3047310124766445E-6	-6.828724553423982E-6	2.3677228020194874E-6	-1.3685468388502373E-5	4.7134283783985644E-6	-1.0463719435353361E-4	-2.927870073330273E-5	-6.30678924558809E-5	-2.0457353998799547E-5	-1.4929757166986492E-5	-6.504137005752248E-6	2.264380303669779E-5	7.436855674967559E-6	5.26864912511663E-5	1.7805209974476655E-5	5.130780508658384E-5	3.396389844244942E-5	4.207958836967834E-5	3.748340320435233E-5	3.088289960619365E-5	3.57296451231907E-5
ProcCoord22	-1.1228369523118808E-6	-2.8984278914721792E-5	5.882627993937663E-6	-1.9146115136283045E-5	1.5194144437658215E-6	-2.991578334402464E-5	9.539518510667051E-6	-9.734151149561507E-6	1.259939974096401E-5	-5.423710878555119E-6	2.0976089084547543E-5	-9.27023619821698E-6	-1.1160657065098571E-4	-8.691522845147566E-5	-6.34694791203589E-5	-5.005820781149922E-5	-1.5307296912693956E-5	-1.0764975415806815E-5	9.490639175477161E-6	2.687710805399994E-5	1.7805209974476655E-5	5.179713472351284E-5	3.0264732480944527E-5	5.543695718739029E-5	4.185733546160943E-5	5.773031423874618E-5	4.157121676996083E-5	5.837117309649514E-5
ProcCoord23	-1.54592419812487E-5	-6.732634795478238E-5	-7.939845168176704E-6	-4.6437245458142685E-5	-1.4199001790328916E-6	-6.255290411074668E-5	4.080129071157519E-6	-5.36352378138582E-6	1.1216032921767686E-5	7.23568981508405E-6	-8.615418671843231E-7	7.210765311568581E-6	-1.923966146538012E-4	-5.601826136186322E-5	-1.3272322883573672E-4	-3.855537143496544E-5	-5.644536547506714E-5	-1.335140038672098E-5	5.3349827357238594E-6	8.854990782901042E-6	5.130780508658384E-5	3.0264732480944527E-5	1.0941090222597E-4	5.4934150132359926E-5	1.185652388690665E-4	8.188033061991736E-5	1.0733064724997922E-4	9.922439534583105E-5
ProcCoord24	3.240642387587864E-7	-5.332008087068961E-5	8.546810842614102E-6	-3.242746455160292E-5	6.501003387635641E-6	-5.188946585406836E-5	1.0146554789512127E-5	-1.2399044202680405E-5	1.684178827708125E-5	-3.684112133209125E-6	2.7735552611933093E-5	-1.0285418972527837E-5	-1.6862711327297712E-4	-1.182808588798945E-4	-1.0432708476145837E-4	-7.468679513306004E-5	-3.5612652729363504E-5	-2.7216162066632953E-5	8.752438380896747E-6	2.128811078648302E-5	3.396389844244942E-5	5.543695718739029E-5	5.4934150132359926E-5	9.361501766610288E-5	7.304781333786428E-5	1.0403663008398347E-4	6.777277632269447E-5	1.0981268694040516E-4
ProcCoord25	-2.896784965878635E-5	-9.591986460737016E-5	-1.8466600264472364E-5	-6.837573826641315E-5	-3.9886169647891725E-6	-9.037792758731133E-5	6.571607020445284E-6	-8.269096043319128E-6	1.995646696038731E-5	1.0611556305563495E-5	1.678856646021997E-5	7.772079575029665E-6	-2.60015606720588E-4	-8.466116740029512E-5	-1.8220503801276233E-4	-5.3522551003529045E-5	-8.628703683433995E-5	-1.7220901085755407E-5	-1.4084911094322556E-5	1.4720801075420827E-5	4.207958836967834E-5	4.185733546160943E-5	1.185652388690665E-4	7.304781333786428E-5	1.9669260329497533E-4	1.1425122317373031E-4	1.9336158857528898E-4	1.5608643706477448E-4
ProcCoord26	-9.85903225470894E-6	-7.739239702252501E-5	1.6054897460208948E-6	-4.689084482466343E-5	8.199564902113658E-6	-7.487029689789458E-5	1.9163594873310705E-5	-1.4588716098469132E-5	3.4664848723660666E-5	-3.675802000472377E-6	4.141618736529302E-5	-1.4946515684074273E-5	-2.2581082298283786E-4	-1.4099313545806356E-4	-1.4917613068208155E-4	-9.04268248919469E-5	-6.406394646670774E-5	-3.752100355351776E-5	-3.002808933883751E-6	1.575559438556055E-5	3.748340320435233E-5	5.773031423874618E-5	8.188033061991736E-5	1.0403663008398347E-4	1.1425122317373031E-4	1.5233970086999285E-4	1.1324809871182186E-4	1.7144329685334268E-4
ProcCoord27	-4.25911963284289E-5	-9.855314062773621E-5	-2.5360164080903396E-5	-7.770375245106268E-5	-1.4492524863223179E-5	-9.528054633203995E-5	1.5608264195629E-5	-9.372834635617761E-6	2.7814939445839594E-5	1.1710996814543863E-5	2.166992987339934E-5	5.351172131039478E-6	-2.6777383362627414E-4	-8.659459590234975E-5	-1.9330693378103732E-4	-4.605249770458716E-5	-9.999426301187807E-5	-7.862249687321683E-6	-2.574776733527487E-5	2.1434607907672543E-5	3.088289960619365E-5	4.157121676996083E-5	1.0733064724997922E-4	6.777277632269447E-5	1.9336158857528898E-4	1.1324809871182186E-4	2.725984140806911E-4	1.603307486829798E-4
ProcCoord28	-2.445108911364535E-5	-1.0167729087281796E-4	-9.167287100993125E-6	-6.268905132197057E-5	9.481111834330475E-6	-9.408615571990451E-5	2.7332067788227785E-5	-1.4558503554546636E-5	5.4580524678182014E-5	3.7939062239465505E-6	6.256470799294973E-5	-1.7727375286213352E-5	-2.807364310487727E-4	-1.623880208161389E-4	-1.8744795876302086E-4	-1.0178150828151474E-4	-8.82610375110959E-5	-4.2708911893122914E-5	-1.526583497293705E-5	1.4239729414651359E-5	3.57296451231907E-5	5.837117309649514E-5	9.922439534583105E-5	1.0981268694040516E-4	1.5608643706477448E-4	1.7144329685334268E-4	1.603307486829798E-4	2.3995602521738763E-4
